# Supplementary material for: Evidence of thermophilisation and elevation-dependent warming during the Last Interglacial in the Italian Alps
Source: Sci Rep. 2018 Feb 8;8:2680. doi: 10.1038/s41598-018-21027-3 (PMC5805769; doi:10.1038/s41598-018-21027-3)
Supplement: Supplementary file 2 — Supplementary Tables S5, S7, S8, S9, S11, S13 and S14 [file 41598_2018_21027_MOESM2_ESM.xlsx]

## Sheet: S5; Ages
Sample	Lab*	DFT (mm)		U conc. (ppb)		232Th/ 238U activity		230Th/ 238U activity		234U/ 238U activity		Age (ka) (± 2SE)		Age (ka) corrected		234U/238U initial		230Th/232Th activity
CB25.1	M	2.5	0.5	54.0882	4.05757	0.0357966	0.000734347	1.02223	0.00837904	1.42255	0.00331339	125.869	1.77773	122.622	4.27028	1.59748	0.00806962	28.6
CB25-T	MN	2.5	1	72.5946	0.0676515	0.0149483	0.00029982	1.04561	0.002411	1.47849	0.00617067	121.937	0.571366	121.056	0.809883	1.67347	0.00796313	68.0959
CB25.7	MN	30	1	74.8806	0.0700586	0.0100796	0.000202052	0.993929	0.00136244	1.39879	0.00635454	124.168	0.428999	123.513	0.595924	1.5652	0.00758211	95.9963
CB25.8	MN	50	1	89.3464	0.0664406	0.00949787	0.000190269	0.989363	0.00130674	1.39037	0.00525184	124.621	0.384894	123.996	0.550141	1.55403	0.0063465	101.407
CB25.5	M	71	1	88.7681	6.66305	0.0360053	0.000215306	1.0353	0.0153339	1.42783	0.00483779	127.787	3.27338	124.61	5.08078	1.60836	0.0102556	28.8
CB39.1	M	2.83616	0.5	268.623	20.1554	0.00328735	7.48636e-05	0.741413	0.00392534	1.09066	0.00302565	120.927	1.21054	120.93	1.41196	1.12767	0.00397203	225.5
CB39.7	M	11.3447	1	154.824	11.614	0.0116003	7.94338e-05	0.763954	0.00294547	1.10473	0.00240689	124.33	0.936081	123.171	1.98465	1.14827	0.0032711	65.8565
CB39.8	MN	15.7	1	270.372	0.370863	0.00238982	4.80299e-05	0.759788	0.00124193	1.10111	0.0176941	124.28	0.53175	124.023	0.547348	1.1435	0.0184601	309.505
CB39.9	MN	22.3	1	279.347	0.373846	0.00621407	0.00012476	0.779609	0.00127726	1.11681	0.0156148	126.477	0.543668	125.924	0.640779	1.16668	0.016448	122.135
CB39.3	M	31.765	0.5	233.229	17.4946	0.0106368	0.00020169	0.801057	0.00292323	1.13667	0.00226959	127.77	0.913663	126.818	1.82553	1.19562	0.00310016	75.3099
CB47-2	M	8	2	71.9475	5.39695	0.00381676	1.57732e-05	0.935714	0.00552109	1.32782	0.00299869	123.288	1.27533	123.357	1.46267	1.46457	0.00392197	245.159
CB47.6	MN	85	2	85.8956	0.0856968	0.00137937	2.77167e-05	0.980735	0.00133432	1.3743	0.00643288	125.532	0.433279	125.384	0.436747	1.5333	0.00742178	692.169
CB47.4	MN	128	2	89.0148	0.0937513	0.00121069	2.43877e-05	0.924903	0.00138232	1.30281	0.00859712	125.748	0.507878	125.604	0.510351	1.4317	0.00967012	743.712
CB47.33b	M	138	2	96.1558	7.21698	0.00180462	7.3604e-06	0.950738	0.00544288	1.32807	0.00643985	127.106	1.77146	126.898	1.77828	1.46938	0.00776754	526.837
CB47-B1	M	164	2	89.249	6.70187	0.00590657	0.000152771	0.984516	0.0071876	1.37308	0.00465036	126.25	1.66737	126.089	1.94709	1.53284	0.0061372	166.681
* Laboratory: M = University of Melbourne (Australia), MN = University of Minnesota (U.S.A.)

## Sheet: S7; CB25
CB25 DFT	Age	age + uncertainty	age − uncertainty	Age uncertainty	d13C	d18O
(mm)	(ka)	(ka)	(ka)	(ka)	(‰ VPDB)	(‰ VPDB)
0	121.332	122.361	120.361	1.00019	-4.70521	-7.41476
1	121.396	122.394	120.451	0.971573	-5.68075	-7.6908			Blue fill indicates location of fluid inclusion sample
2	121.451	122.406	120.541	0.932366	-6.42537	-7.64377			Red fill indicates the values used for the δ13C based temperature reconstruction.
3	121.488	122.406	120.638	0.88363	-6.45499	-7.04939
4	121.527	122.406	120.736	0.834669	-7.2249	-8.30053
5	121.584	122.417	120.827	0.794817	-6.34113	-8.04091
6	121.651	122.449	120.916	0.766658	-6.73192	-7.98612
7	121.713	122.494	121.009	0.742844	-6.8111	-7.79551
8	121.774	122.54	121.097	0.721669	-6.89732	-7.34558
9	121.838	122.598	121.174	0.711963	-6.52168	-7.64641
10	121.902	122.66	121.249	0.705224	-8.32676	-8.03164
11	121.964	122.721	121.333	0.693973	-8.46348	-8.02015
12	122.025	122.801	121.417	0.692149	-7.19962	-8.12872
13	122.089	122.914	121.491	0.711465	-7.36283	-8.46605
14	122.153	123.03	121.563	0.733307	-6.79328	-8.52495
15	122.216	123.118	121.638	0.739913	-8.1041	-8.62225
16	122.279	123.209	121.714	0.747274	-7.93074	-8.43254
17	122.343	123.326	121.785	0.770108	-7.352	-8.39487
18	122.409	123.424	121.856	0.784282	-7.74958	-8.24396
19	122.476	123.462	121.929	0.766306	-6.33078	-7.89949
20	122.541	123.472	122.004	0.734123	-7.36241	-7.44312
21	122.605	123.498	122.078	0.709804	-7.26026	-8.00223
22	122.667	123.53	122.149	0.690509	-9.17636	-8.3756
23	122.725	123.554	122.216	0.669062	-9.11338	-8.49798
24	122.783	123.575	122.283	0.645842	-8.54388	-8.30176
25	122.843	123.602	122.355	0.623493	-8.37618	-8.14615
26	122.904	123.639	122.427	0.606145	-8.5016	-8.32743
27	122.961	123.686	122.494	0.596361	-7.0937	-7.84055
28	123.018	123.737	122.559	0.588946	-8.21143	-7.7865
29	123.076	123.786	122.628	0.579459	-6.75009	-7.68131
30	123.134	123.841	122.693	0.574244	-7.36043	-7.79421
31	123.191	123.909	122.75	0.579699	-7.55834	-7.93277
32	123.249	123.985	122.801	0.591663	-7.69762	-7.68106
33	123.306	124.063	122.853	0.605227	-7.03743	-7.81024
34	123.364	124.15	122.904	0.623062	-7.59339	-7.63623
35	123.423	124.248	122.953	0.647624	-7.82993	-8.09579
36	123.481	124.347	123.001	0.672943	-8.46838	-8.06692
37	123.537	124.434	123.049	0.692279	-7.30488	-7.7811
38	123.591	124.505	123.097	0.704244	-7.65675	-8.0405
39	123.643	124.558	123.143	0.707716	-7.80816	-8.23855
40	123.693	124.574	123.187	0.693752	-8.27228	-8.38352
41	123.744	124.574	123.226	0.673842	-7.87627	-7.83874
42	123.793	124.574	123.265	0.654307	-8.2628	-7.91801
43	123.841	124.606	123.306	0.650236	-7.58781	-8.04112
44	123.888	124.625	123.342	0.64117	-6.99991	-7.42285
45	123.938	124.625	123.37	0.627051	-7.12438	-7.55486
46	123.988	124.625	123.397	0.614032	-8.23629	-7.50409
47	124.04	124.652	123.427	0.612438	-7.21346	-8.03244
48	124.093	124.718	123.46	0.628914	-6.1025	-7.73846
49	124.148	124.767	123.492	0.637261	-5.24389	-7.47501
50	124.203	124.815	123.522	0.646319	-5.25053	-7.6757
51	124.255	124.884	123.549	0.66743	-6.35337	-7.44394
52	124.307	124.963	123.574	0.69451	-5.62537	-7.56935
53	124.361	125.041	123.602	0.719788	-6.21867	-7.60582
54	124.417	125.12	123.627	0.746175	-6.45766	-7.70919
55	124.471	125.204	123.649	0.777444	-7.69906	-8.32901
56	124.524	125.291	123.67	0.810142	-7.58352	-7.92483
57	124.576	125.376	123.694	0.841044	-6.9951	-7.66182
58	124.626	125.461	123.707	0.876984	-6.78832	-7.74147
59	124.675	125.548	123.709	0.919567	-7.14541	-7.7633
60	124.719	125.633	123.709	0.962265	-7.58193	-7.97135
61	124.758	125.716	123.709	1.00335	-7.81196	-8.3563
62	124.793	125.799	123.709	1.04506	-7.87452	-8.10799
63	124.827	125.887	123.712	1.08772	-7.91709	-7.80448
64	124.862	125.974	123.718	1.12793	-7.3794	-7.99956
65	124.899	126.051	123.724	1.16365	-6.89376	-8.03131
66	124.942	126.126	123.728	1.19912	-6.9892	-8.15421
67	124.995	126.205	123.73	1.23729	-6.02816	-7.49654
68	125.045	126.287	123.734	1.27668	-6.50517	-7.61479
69	125.084	126.372	123.741	1.3152	-7.38985	-7.70488
70	125.123	126.455	123.75	1.35257	-6.68466	-7.81768
71	125.174	126.536	123.757	1.38917	-6.90707	-7.96221

## Sheet: S8; CB39
CB39 DFT	Age	age + uncertainty	age − uncertainty	Age uncertainty	d13C	d18O			DFT	Age	Age + uncertainty	Age – uncertainty	Age uncertainty	Petrography code
(mm)	(ka)	(ka)	(ka)	(ka)	(‰ VPDB)	(‰ VPDB)			(mm)	(ka)	(ka)	(ka)	(ka)	(see below)
0	120.337	121.754	118.84	1.45699	-4.14981	-7.82283			0	120.379	121.732	118.78	1.47607	4
0.17	120.385	121.785	118.904	1.4405	-4.23937	-7.4788			0.7	120.543	121.833	119.011	1.41111	4
0.34	120.409	121.8	118.936	1.43224	-3.45318	-7.34598			0.7	120.543	121.833	119.011	1.41111	1
0.5	120.457	121.83	118.999	1.41572	-2.99361	-7.35254			1.1	120.635	121.896	119.144	1.37595	1
0.67	120.505	121.86	119.062	1.39921	-3.92914	-7.57762			1.1	120.635	121.896	119.144	1.37595	3
1.01	120.577	121.905	119.156	1.37447	-4.1894	-7.59676			1.2	120.658	121.912	119.177	1.36739	3
1.18	120.625	121.935	119.219	1.35803	-3.90195	-7.65093			1.2	120.658	121.912	119.177	1.36739	1
1.34	120.649	121.95	119.251	1.34982	-4.10768	-7.83988			1.45	120.727	121.96	119.276	1.34221	1
1.51	120.696	121.981	119.314	1.33347	-4.10967	-8.02373			1.45	120.727	121.96	119.276	1.34221	3
1.68	120.744	122.012	119.378	1.3172	-3.6159	-7.67348			1.55	120.749	121.976	119.308	1.33399	3
1.85	120.791	122.044	119.442	1.30102	-3.91132	-7.66524			1.55	120.749	121.976	119.308	1.33399	1
2.01	120.814	122.06	119.474	1.29297	-4.4003	-7.76389			3.3	121.138	122.264	119.847	1.20846	1
2.18	120.861	122.093	119.539	1.27698	-4.74951	-8.05362			3.3	121.138	122.264	119.847	1.20846	2
2.35	120.908	122.126	119.604	1.26118	-4.89	-8.1207			5.9	121.77	122.837	120.648	1.09405	2
2.52	120.931	122.143	119.637	1.25336	-4.2267	-7.84919			5.9	121.77	122.837	120.648	1.09405	1
2.69	120.978	122.178	119.702	1.23796	-3.841	-7.71362			10	122.748	123.714	121.823	0.945111	1
2.85	121.024	122.213	119.767	1.22292	-4.24092	-8.00372			10	122.748	123.714	121.823	0.945111	2
3.02	121.048	122.231	119.8	1.21555	-4.32886	-8.07823			13.6	123.616	124.269	123	0.634392	2
3.19	121.095	122.267	119.865	1.20116	-4.55738	-8.18433			13.6	123.616	124.269	123	0.634392	1
3.36	121.142	122.303	119.929	1.1873	-4.32327	-7.98424			21.8	125.495	126.108	124.963	0.572325	1
3.53	121.165	122.321	119.96	1.18058	-3.63338	-7.70035			21.8	125.495	126.108	124.963	0.572325	2
3.69	121.212	122.358	120.023	1.16762	-4.23567	-7.75831			26	126.33	127.371	125.489	0.941472	2
3.86	121.26	122.395	120.085	1.15536	-4.53489	-8.03673			26	126.33	127.371	125.489	0.941472	3
4.03	121.284	122.414	120.115	1.1495	-4.47072	-7.84673			26.4	126.393	127.408	125.525	0.941606	3
4.2	121.333	122.451	120.174	1.13838	-4.20528	-7.75039			26.4	126.393	127.408	125.525	0.941606	1
4.36	121.381	122.489	120.232	1.12805	-4.7474	-8.16584			29.6	127.001	127.917	125.85	1.03371	1
4.53	121.406	122.507	120.261	1.12318	-4.35392	-7.75119			29.6	127.001	127.917	125.85	1.03371	3
4.7	121.455	122.546	120.318	1.11402	-3.57385	-7.65362			29.9	127.065	128.014	125.886	1.06418	3
4.87	121.505	122.585	120.374	1.10565	-3.86938	-7.52568			29.9	127.065	128.014	125.886	1.06418	1
5.04	121.53	122.605	120.401	1.10175	-4.36229	-7.74027			30.8	127.253	128.275	125.988	1.14343	1
5.2	121.579	122.645	120.456	1.09454	-4.25209	-7.84088			30.8	127.253	128.275	125.988	1.14343	3
5.37	121.629	122.687	120.511	1.08811	-3.6774	-7.70003			31	127.293	128.328	126.01	1.15917	3
5.54	121.654	122.708	120.538	1.08519	-3.64468	-7.48884			31	127.293	128.328	126.01	1.15917	2
5.71	121.704	122.752	120.593	1.07991	-3.80249	-7.55425			33	127.704	128.872	126.22	1.32589	2
5.88	121.754	122.798	120.647	1.07541	-3.51828	-7.51265			33	127.704	128.872	126.22	1.32589	4
6.04	121.779	122.821	120.675	1.07344	-3.19764	-7.54706			33.4	127.789	128.989	126.262	1.36315	4
6.21	121.829	122.87	120.73	1.07005	-1.58439	-7.2772			33.4	127.789	128.989	126.262	1.36315	4
6.38	121.879	122.92	120.785	1.06719	-2.32118	-7.70915
6.55	121.928	122.971	120.842	1.06464	-2.85328	-7.69481			1) Elongate Columnar
6.72	121.953	122.997	120.87	1.0634	-2.90905	-7.57158
6.88	122.002	123.049	120.927	1.06087	-3.01622	-7.68536			2) Elongate Columnar Calcite with lateral overgrowths
7.05	122.051	123.101	120.985	1.05807	-3.25031	-7.71014
7.22	122.076	123.127	121.014	1.0565	-3.32931	-7.69162			3) Micrite
7.39	122.125	123.178	121.072	1.05285	-3.4317	-7.60843
7.55	122.174	123.229	121.132	1.04836	-3.34901	-7.75844			4) Detritus
7.72	122.199	123.253	121.162	1.04572	-3.3195	-7.67493
7.89	122.247	123.302	121.223	1.03953	-3.30178	-7.77693
8.06	122.296	123.348	121.284	1.03191	-3.15593	-7.70064
8.23	122.321	123.37	121.315	1.02754	-3.38306	-7.8858
8.39	122.369	123.414	121.378	1.01774	-3.37978	-7.93526
8.56	122.418	123.455	121.442	1.00662	-2.98957	-7.77613
8.73	122.442	123.475	121.474	1.0006	-2.87384	-7.7361
8.9	122.49	123.514	121.538	0.987701	-3.00474	-7.91723
9.07	122.538	123.55	121.603	0.973753	-2.91708	-7.81395
9.23	122.562	123.568	121.636	0.96642	-2.93736	-7.8078
9.4	122.61	123.603	121.701	0.951104	-3.04665	-7.81788
9.57	122.657	123.636	121.766	0.935013	-2.94999	-7.80995
9.74	122.681	123.653	121.799	0.926711	-3.04628	-7.7864
9.91	122.728	123.684	121.865	0.909662	-3.03383	-7.79997
10.07	122.774	123.714	121.93	0.892111	-2.89014	-7.90492
10.24	122.797	123.729	121.963	0.88319	-2.43759	-7.77239
10.41	122.844	123.758	122.028	0.865153	-2.38573	-7.65747
10.58	122.89	123.787	122.093	0.846993	-2.77053	-7.98437
10.74	122.913	123.801	122.126	0.837919	-2.67717	-7.68168
10.91	122.959	123.83	122.19	0.819881	-2.81311	-7.82166
11.08	123.005	123.859	122.254	0.802127	-1.9702	-7.45122
11.25	123.052	123.888	122.318	0.78482	-1.35072	-7.49306
11.42	123.075	123.903	122.35	0.776385	-1.63997	-7.61249
11.58	123.122	123.933	122.413	0.760052	-1.55608	-7.49621
11.75	123.17	123.965	122.476	0.744572	-1.37094	-7.67425
11.92	123.194	123.981	122.507	0.737203	-1.25746	-7.81694
12.09	123.243	124.015	122.569	0.7233	-1.43401	-7.89918
12.26	123.292	124.051	122.63	0.710475	-1.02223	-7.64739
12.42	123.317	124.069	122.66	0.704412	-0.613924	-7.78405
12.59	123.367	124.106	122.721	0.692869	-1.38439	-8.00291
12.76	123.417	124.144	122.78	0.68195	-1.64658	-8.15819
12.93	123.443	124.164	122.81	0.676667	-2.15704	-7.79572
13.09	123.493	124.202	122.869	0.666338	-2.36981	-7.8893
13.26	123.544	124.24	122.928	0.656171	-2.83516	-7.69262
13.43	123.569	124.26	122.957	0.65109	-2.74019	-7.88748
13.6	123.62	124.297	123.016	0.64082	-2.30506	-7.80406
13.77	123.67	124.334	123.073	0.630251	-1.22775	-7.69078
13.93	123.695	124.352	123.102	0.624797	-1.49634	-7.61274
14.1	123.745	124.387	123.16	0.613439	-1.61736	-7.60781
14.27	123.794	124.42	123.217	0.601507	-2.01376	-7.71647
14.44	123.818	124.436	123.245	0.595375	-2.24852	-7.68778
14.61	123.867	124.468	123.302	0.58289	-2.42358	-7.8192
14.77	123.915	124.499	123.358	0.57025	-2.61081	-8.01433
14.94	123.939	124.514	123.386	0.563926	-2.66618	-8.04496
15.11	123.986	124.544	123.442	0.551377	-2.68588	-8.22605
15.28	124.034	124.575	123.496	0.539102	-2.6361	-8.1702
15.45	124.081	124.605	123.551	0.527274	-2.6302	-8.2628
15.61	124.104	124.621	123.578	0.52158	-2.66923	-8.29292
15.78	124.151	124.652	123.631	0.510743	-2.70972	-8.20914
15.95	124.198	124.685	123.683	0.50078	-2.78838	-8.17831
16.12	124.221	124.701	123.709	0.496175	-2.96495	-8.18738
16.28	124.268	124.736	123.76	0.487702	-2.63966	-8.03248
16.45	124.315	124.771	123.811	0.48013	-2.22342	-8.0589
16.62	124.339	124.789	123.836	0.476653	-2.44349	-7.95662
16.79	124.385	124.826	123.886	0.470254	-2.5527	-7.67425
16.96	124.432	124.864	123.935	0.464517	-2.49537	-7.61056
17.12	124.455	124.884	123.96	0.461866	-2.44578	-7.70985
17.29	124.502	124.923	124.009	0.45694	-2.58201	-8.2217
17.46	124.548	124.963	124.058	0.452436	-1.89753	-8.03166
17.63	124.572	124.984	124.083	0.450311	-1.71759	-8.08819
17.8	124.618	125.025	124.132	0.446257	-1.68245	-8.22742
17.96	124.664	125.067	124.182	0.442384	-1.70851	-7.90349
18.13	124.687	125.088	124.207	0.440491	-2.10612	-7.90855
18.3	124.733	125.13	124.257	0.436869	-2.14408	-7.64879
18.47	124.778	125.174	124.307	0.433635	-1.8506	-7.76037
18.64	124.801	125.196	124.331	0.432228	-1.99586	-7.6541
18.8	124.846	125.241	124.381	0.429957	-2.3557	-8.01423
18.97	124.892	125.286	124.429	0.428581	-2.39864	-7.82097
19.14	124.914	125.31	124.453	0.428292	-2.47845	-7.83667
19.31	124.959	125.357	124.5	0.428639	-2.43567	-7.99241
19.47	125.003	125.406	124.545	0.430389	-2.73975	-7.82602
19.64	125.026	125.43	124.567	0.431853	-3.02478	-8.26331
19.81	125.07	125.481	124.609	0.436086	-2.90435	-8.29252
19.98	125.114	125.533	124.649	0.442228	-2.57502	-8.2194
20.15	125.158	125.587	124.686	0.450409	-2.02343	-7.92091
20.31	125.18	125.614	124.704	0.455217	-1.85715	-7.6775
20.48	125.223	125.67	124.738	0.466118	-1.48771	-7.72213
20.65	125.267	125.728	124.771	0.478535	-1.87393	-7.89971
20.82	125.288	125.757	124.786	0.485237	-1.97242	-7.90207
20.99	125.332	125.816	124.817	0.499479	-2.12608	-8.16024
21.15	125.375	125.876	124.847	0.51464	-1.77014	-8.17128
21.32	125.397	125.906	124.861	0.52249	-1.73455	-7.91889
21.49	125.441	125.968	124.891	0.538581	-1.07998	-7.9564
21.66	125.485	126.03	124.92	0.554994	-0.726638	-7.92168
21.82	125.507	126.061	124.935	0.563247	-1.05661	-7.89044
21.99	125.552	126.124	124.965	0.579695	-1.12745	-8.16368
22.16	125.597	126.187	124.995	0.595917	-1.01748	-8.1632
22.33	125.619	126.219	125.011	0.603943	-1.04719	-7.8474
22.5	125.664	126.283	125.043	0.619856	-1.08607	-7.83998
22.66	125.709	126.346	125.075	0.635631	-1.10288	-8.17755
22.83	125.732	126.378	125.091	0.643484	-1.31554	-8.07509
23	125.776	126.442	125.124	0.659156	-1.12323	-7.93655
23.17	125.82	126.506	125.156	0.674827	-0.976588	-7.84859
23.34	125.842	126.537	125.172	0.682679	-1.28283	-7.79874
23.5	125.885	126.6	125.203	0.698452	-1.55686	-7.98707
23.67	125.926	126.663	125.234	0.714362	-1.42515	-7.82702
23.84	125.947	126.694	125.249	0.722385	-1.41255	-7.90672
24.01	125.986	126.756	125.278	0.738602	-1.38919	-8.29226
24.18	126.024	126.816	125.306	0.755043	-1.046	-8.02434
24.34	126.043	126.846	125.32	0.763289	-0.897308	-7.89019
24.51	126.079	126.905	125.346	0.77968	-1.07952	-7.97663
24.68	126.113	126.962	125.371	0.795731	-1.72688	-8.42494
24.85	126.147	127.017	125.395	0.811196	-1.81992	-8.28625
25.01	126.164	127.044	125.407	0.818632	-1.78514	-8.1144
25.18	126.196	127.095	125.429	0.832759	-1.77717	-8.02819
25.35	126.229	127.143	125.451	0.845686	-1.94934	-8.10154
25.52	126.245	127.165	125.462	0.851623	-1.63115	-8.05305
25.69	126.276	127.207	125.483	0.86229	-1.40703	-8.13305
25.85	126.308	127.246	125.503	0.871145	-1.02294	-8.11328
26.02	126.324	127.263	125.513	0.874815	-0.974711	-8.04082
26.19	126.355	127.294	125.533	0.880605	-1.33128	-8.05209
26.36	126.387	127.322	125.553	0.884661	-1.42793	-8.22712
26.53	126.404	127.335	125.563	0.886179	-1.75843	-8.10104
26.69	126.436	127.359	125.582	0.888474	-1.88734	-8.27664
26.86	126.469	127.382	125.601	0.890154	-1.93576	-8.22286
27.03	126.486	127.393	125.611	0.890904	-2.06383	-8.26286
27.2	126.52	127.416	125.631	0.892502	-1.82126	-8.29309
27.37	126.554	127.44	125.651	0.894604	-1.87787	-8.34735
27.53	126.571	127.453	125.661	0.895985	-1.74544	-8.55702
27.7	126.607	127.481	125.682	0.899683	-1.66285	-8.53824
27.87	126.643	127.514	125.704	0.905006	-2.00105	-8.47512
28.04	126.662	127.531	125.715	0.908416	-1.93353	-8.34039
28.2	126.7	127.571	125.737	0.916898	-2.07329	-8.26243
28.37	126.738	127.615	125.761	0.927429	-2.19122	-8.56317
28.54	126.758	127.639	125.772	0.933385	-2.33869	-8.50088
28.71	126.797	127.69	125.797	0.946525	-2.52891	-8.32142
28.88	126.838	127.743	125.821	0.961095	-2.34773	-8.24536
29.04	126.858	127.771	125.834	0.96884	-2.25503	-8.28027
29.21	126.899	127.829	125.858	0.985093	-2.39668	-8.54962
29.38	126.94	127.888	125.883	1.00216	-2.47039	-8.53535
29.55	126.982	127.948	125.908	1.01979	-2.46858	-8.56444
29.72	127.003	127.978	125.921	1.02874	-2.33598	-8.49899
29.88	127.045	128.039	125.945	1.04676	-2.38095	-8.33787
30.05	127.086	128.099	125.969	1.06474	-2.30843	-8.28549
30.22	127.107	128.128	125.981	1.07366	-2.05848	-8.28411
30.39	127.149	128.187	126.005	1.09139	-1.63385	-8.31253
30.55	127.191	128.246	126.028	1.10897	-1.64116	-8.46841
30.72	127.212	128.275	126.039	1.11771	-1.52654	-8.28639
30.89	127.253	128.332	126.062	1.13509	-1.41044	-8.16164
31.06	127.295	128.389	126.085	1.15235	-1.24549	-8.2027
31.23	127.316	128.418	126.096	1.16094	-1.10447	-8.11945
31.39	127.357	128.474	126.118	1.17805	-1.13463	-8.2552
31.56	127.398	128.531	126.141	1.19508	-0.88721	-8.14532
31.73	127.419	128.559	126.152	1.20356	-1.02211	-8.07011
31.9	127.46	128.615	126.174	1.22048	-0.959136	-8.19672
32.07	127.502	128.671	126.197	1.23735	-0.993755	-8.13168
32.23	127.522	128.699	126.208	1.24577	-0.956936	-8.02493
32.4	127.563	128.756	126.23	1.26259	-1.02952	-7.93459
32.57	127.604	128.812	126.253	1.2794	-0.931864	-7.93063
32.74	127.625	128.84	126.264	1.2878	-0.815774	-7.9118
32.91	127.666	128.896	126.287	1.30464	-0.843227	-7.99146
33.07	127.706	128.953	126.31	1.32151	-0.758424	-7.7551
33.24	127.726	128.981	126.321	1.32997	-0.585802	-7.80742
33.41	127.767	129.037	126.344	1.34693	-0.568309	-7.69538

## Sheet: S9; CB47
CB47 DFT	Age	age + uncertainty	age − uncertainty	Age uncertainty	d13C	d18O
(mm)	(ka)	(ka)	(ka)	(ka)	(‰ VPDB)	(‰ VPDB)
0	123.606	124.835	122.346	1.24457	-7.33485	-7.83465
1	123.623	124.843	122.376	1.23335	-6.93085	-7.16904			Blue fill indicates location of fluid inclusion sample
2	123.64	124.85	122.406	1.22225	-8.62049	-7.8864			Red fill indicates the values used for the δ13C based temperature reconstruction.
3	123.657	124.858	122.436	1.21123	-8.31552	-8.29761
4	123.673	124.865	122.465	1.20008	-6.58495	-7.53097
5	123.692	124.872	122.495	1.18864	-5.95034	-7.71925
6	123.71	124.878	122.524	1.17712	-6.64861	-8.04787
7	123.728	124.885	122.553	1.16579	-5.71217	-8.12236
8	123.745	124.892	122.583	1.15479	-7.11071	-8.68522
9	123.764	124.9	122.612	1.14412	-7.31952	-8.69794
10	123.784	124.907	122.641	1.13325	-7.59564	-8.80306
11	123.802	124.913	122.67	1.12187	-7.59204	-8.70663
12	123.821	124.92	122.699	1.11094	-6.58503	-8.41652
13	123.839	124.93	122.727	1.10126	-7.46969	-8.70863
14	123.857	124.94	122.756	1.09179	-7.36059	-7.69763
15	123.875	124.948	122.785	1.08134	-8.02368	-7.72261
16	123.893	124.955	122.815	1.07012	-7.57184	-7.60059
17	123.91	124.962	122.845	1.05855	-8.30319	-7.9646
18	123.928	124.968	122.875	1.04665	-8.36002	-8.03145
19	123.945	124.974	122.905	1.03443	-7.92341	-7.99903
20	123.964	124.98	122.935	1.0224	-8.44893	-8.21541
21	123.983	124.989	122.966	1.01112	-8.40276	-9.13814
22	124.003	125	122.998	1.00094	-8.89676	-8.3309
23	124.023	125.013	123.03	0.991599	-7.93816	-8.29201
24	124.041	125.024	123.062	0.98074	-7.74776	-7.80397
25	124.059	125.028	123.094	0.966958	-7.36641	-7.75411
26	124.078	125.036	123.126	0.954749	-8.1029	-7.89808
27	124.099	125.053	123.157	0.948207	-7.28759	-7.61714
28	124.119	125.075	123.187	0.943924	-8.05563	-7.87713
29	124.139	125.092	123.217	0.937595	-7.76295	-7.67923
30	124.158	125.105	123.247	0.928811	-7.81774	-8.05032
31	124.175	125.114	123.276	0.919018	-8.03994	-8.08799
32	124.193	125.134	123.307	0.913171	-8.35338	-8.19885
33	124.216	125.169	123.34	0.91439	-7.93558	-8.04999
34	124.239	125.204	123.374	0.914959	-7.79946	-7.97367
35	124.261	125.222	123.408	0.907456	-8.05646	-7.80486
36	124.283	125.233	123.44	0.896482	-8.22982	-7.86831
37	124.308	125.248	123.472	0.887833	-7.67729	-7.91889
38	124.333	125.268	123.508	0.880057	-7.56154	-7.67994
39	124.353	125.291	123.55	0.87051	-8.28874	-7.94031
40	124.373	125.31	123.592	0.859027	-8.37893	-7.73261
41	124.398	125.323	123.63	0.846429	-7.7578	-7.80571
42	124.424	125.332	123.662	0.835013	-7.03375	-7.69396
43	124.446	125.344	123.691	0.826765	-7.44332	-7.90501
44	124.467	125.36	123.718	0.820969	-5.91371	-7.5085
45	124.49	125.379	123.747	0.815645	-7.02157	-7.76085
46	124.513	125.391	123.778	0.806276	-7.69506	-8.79504
47	124.534	125.391	123.808	0.791304	-7.69495	-8.59288
48	124.553	125.392	123.836	0.777729	-7.99858	-8.48985
49	124.573	125.409	123.863	0.773167	-7.69655	-8.30615
50	124.594	125.426	123.888	0.768818	-8.00722	-8.5479
51	124.618	125.426	123.914	0.756295	-8.49366	-8.16031
52	124.642	125.427	123.939	0.743565	-6.78748	-7.69512
53	124.663	125.443	123.965	0.738928	-8.11123	-8.0582
54	124.684	125.463	123.992	0.735661	-7.31641	-8.0766
55	124.707	125.472	124.021	0.725987	-7.46346	-8.17442
56	124.729	125.476	124.05	0.712934	-8.3918	-8.71942
57	124.747	125.481	124.079	0.700902	-8.80568	-8.67149
58	124.763	125.487	124.109	0.688974	-8.79224	-8.26416
59	124.78	125.492	124.14	0.675692	-7.81546	-8.0456
60	124.799	125.498	124.173	0.662751	-8.23783	-8.43129
61	124.817	125.508	124.204	0.651851	-8.44021	-8.45295
62	124.836	125.518	124.235	0.641569	-7.68387	-8.27794
63	124.855	125.524	124.264	0.630289	-8.93401	-8.81927
64	124.872	125.529	124.292	0.618774	-8.64187	-8.73367
65	124.889	125.535	124.318	0.608193	-7.25572	-8.27563
66	124.905	125.541	124.343	0.598984	-7.12719	-8.4652
67	124.923	125.547	124.365	0.590967	-7.84498	-8.63361
68	124.939	125.553	124.389	0.582228	-8.78973	-8.73216
69	124.955	125.559	124.417	0.571246	-8.50212	-8.77045
70	124.971	125.565	124.446	0.559799	-9.69094	-8.80749
71	124.989	125.57	124.47	0.549872	-8.13783	-9.03042
72	125.007	125.575	124.493	0.54096	-8.42266	-8.81835
73	125.023	125.581	124.517	0.532025	-9.20232	-8.78165
74	125.038	125.586	124.541	0.52235	-7.71312	-8.23702
75	125.054	125.588	124.564	0.511634	-7.60926	-8.27154
76	125.071	125.59	124.588	0.500881	-7.25248	-8.59387
77	125.089	125.595	124.613	0.49106	-7.61665	-8.62871
78	125.106	125.602	124.639	0.481681	-7.6287	-8.46193
79	125.122	125.607	124.663	0.472123	-6.30288	-7.78721
80	125.137	125.612	124.687	0.462707	-8.03781	-8.66406
81	125.151	125.619	124.712	0.453823	-7.91986	-8.40893
82	125.166	125.627	124.736	0.445195	-8.48812	-9.19502
84	125.201	125.637	124.78	0.428505	-8.80854	-8.41002
85	125.216	125.645	124.801	0.421566	-9.03347	-8.69402
86	125.231	125.655	124.823	0.415753	-7.30744	-9.02081
87	125.249	125.666	124.845	0.410663	-8.20418	-8.02375
88	125.267	125.676	124.866	0.404893	-7.93657	-8.67989
89	125.282	125.682	124.887	0.397439	-8.49638	-8.61713
90	125.296	125.688	124.909	0.389884	-9.62322	-9.1051
91	125.312	125.699	124.932	0.38379	-9.5463	-8.97591
92	125.328	125.711	124.954	0.37804	-9.61841	-8.73972
93	125.344	125.719	124.976	0.371473	-8.00267	-8.35506
94	125.359	125.727	124.996	0.365432	-6.90828	-8.47044
95	125.374	125.738	125.015	0.361501	-7.01853	-8.70007
96	125.39	125.752	125.032	0.359707	-8.14013	-8.3362
97	125.405	125.768	125.049	0.359424	-7.506	-8.17656
98	125.421	125.785	125.067	0.358942	-8.52236	-8.90403
99	125.438	125.801	125.087	0.357059	-8.22476	-8.81667
100	125.455	125.816	125.105	0.355673	-8.51825	-8.09853
101	125.47	125.83	125.116	0.356777	-8.51566	-8.12156
102	125.484	125.844	125.122	0.360721	-8.78724	-8.29337
103	125.5	125.861	125.127	0.366633	-8.85061	-8.23797
104	125.517	125.88	125.132	0.37373	-8.87038	-8.08479
105	125.533	125.901	125.137	0.382117	-9.06127	-8.07297
106	125.55	125.92	125.138	0.391014	-8.90898	-8.07366
107	125.568	125.934	125.138	0.397718	-8.76279	-7.70445
108	125.584	125.948	125.138	0.404752	-8.71768	-7.63711
109	125.598	125.968	125.138	0.414972	-8.68518	-7.56132
110	125.611	125.99	125.138	0.425886	-8.33404	-7.61154
111	125.625	126.008	125.138	0.434858	-7.81913	-7.65687
112	125.639	126.026	125.138	0.444016	-8.29464	-7.9809
113	125.654	126.05	125.142	0.453849	-8.1171	-7.90207
114	125.67	126.075	125.15	0.462623	-8.62212	-8.60342
115	125.687	126.098	125.154	0.472103	-8.87605	-8.73769
116	125.703	126.119	125.158	0.480801	-8.99457	-8.80387
118	125.731	126.159	125.179	0.489691	-9.14011	-8.81868
119	125.745	126.181	125.197	0.491896	-9.3325	-9.13568
120	125.761	126.204	125.219	0.492791	-9.32825	-9.07773
121	125.776	126.227	125.241	0.49273	-8.95088	-8.88309
122	125.79	126.25	125.261	0.494837	-9.01253	-8.88019
123	125.804	126.277	125.274	0.501264	-9.31663	-8.66071
124	125.817	126.303	125.288	0.507508	-9.41618	-8.67821
125	125.832	126.327	125.309	0.509036	-9.46449	-8.70403
126	125.847	126.35	125.334	0.507848	-8.64741	-9.10536
127	125.862	126.371	125.356	0.507491	-8.65395	-9.39304
128	125.878	126.396	125.373	0.511164	-9.16964	-8.98023
129	125.893	126.424	125.384	0.520048	-9.24782	-9.29342
130	125.908	126.452	125.397	0.527603	-8.56761	-8.9706
131	125.924	126.475	125.419	0.528363	-9.26005	-8.75083
132	125.94	126.499	125.441	0.528877	-8.13092	-8.51727
133	125.958	126.526	125.454	0.536012	-9.07959	-8.62669
134	125.977	126.555	125.464	0.545872	-8.45009	-8.26162
135	125.996	126.582	125.475	0.553442	-8.47068	-8.08774
136	126.014	126.606	125.486	0.559969	-7.14618	-8.01863
137	126.029	126.631	125.495	0.567947	-7.76462	-8.77823
138	126.047	126.66	125.503	0.578572	-7.64723	-7.80387
139	126.07	126.699	125.515	0.591837	-7.36915	-8.05225
140	126.094	126.737	125.528	0.604231	-6.75494	-8.28932
141	126.111	126.765	125.535	0.615132	-8.12417	-8.69793
142	126.123	126.791	125.537	0.626826	-7.89436	-8.33407
143	126.136	126.821	125.537	0.641699	-8.31714	-8.62498
144	126.147	126.854	125.537	0.658477	-8.61769	-8.89867
145	126.157	126.89	125.537	0.676539	-8.20232	-8.44937
146	126.168	126.932	125.539	0.696622	-8.19777	-7.67842
147	126.184	126.982	125.542	0.720156	-8.01755	-7.69145
148	126.201	127.038	125.547	0.745286	-8.25112	-7.88616
149	126.218	127.096	125.556	0.769675	-6.3082	-7.53159
150	126.233	127.146	125.565	0.790403	-8.54017	-7.94566
151	126.248	127.183	125.572	0.805794	-7.88088	-8.51099
152	126.262	127.226	125.577	0.824649	-8.02937	-8.51601
153	126.278	127.288	125.58	0.853871	-8.51213	-8.33069
154	126.294	127.349	125.584	0.882302	-8.19542	-8.24695
155	126.308	127.388	125.59	0.898979	-8.45907	-8.46255
156	126.322	127.419	125.595	0.911785	-7.93893	-8.41208
157	126.339	127.457	125.596	0.930218	-7.50753	-7.98413
158	126.354	127.497	125.596	0.950487	-7.54512	-8.12756
159	126.368	127.533	125.597	0.968227	-7.31683	-7.70851
160	126.382	127.567	125.598	0.984854	-7.51495	-8.2349
161	126.4	127.606	125.599	1.00354	-7.99917	-8.55447
162	126.418	127.653	125.6	1.02638	-8.03375	-8.53608
163	126.432	127.71	125.601	1.05452	-7.11043	-8.19165
164	126.446	127.775	125.602	1.08648	-6.82246	-7.74153
165	126.462	127.842	125.603	1.11975	-6.47779	-8.16809

## Sheet: S11; Fluid inclusions
Data from fluid inclusion measurements on CB25 and CB47.
Raw data
Sample ID	DFT	Age	d18O	d2H
	(mm)	(ka)	(‰ SMOW)	(‰ SMOW)			CB25							CB47
CB25-Ab	61–66	124.8 ± 0.1	-11.512	-77.159
CB25-Ac	61–66	124.8 ± 0.1	-11.033	-78.6299
CB25-Bc	10–18	122.2 ± 0.3	-10.9131	-75.7421
CB25-Ba	10–18	122.2 ± 0.3	-10.9873	-78.5569
CB25-Bb	10–18	122.2 ± 0.3	-11.3009	-79.119
CB25-C1	38–43	123.7 ± 0.1	-9.58	-75.53
CB25-C2	38–43	123.7 ± 0.1	-9.59	-79.26
CB25-C3	38–43	123.7 ± 0.1	-10.6	-81.39
CB25-D1	23–27	122.8 ± 0.1	-11.7	-80.11
CB25-D2	23–27	122.8 ± 0.1	-9.53	-79.5
CB25-D3	23–27	122.8 ± 0.1	-10.16	-78.05
CB47-Ab	26–42	124.1 ± 0.2	-11.3005	-69.5793
CB47-Aa	26–42	124.1 ± 0.2	-11.4005	-64.5468
CB47-Ac	26–42	124.1 ± 0.2	-9.32509	-64.4216
CB47-Ba	112–129	125.8 ± 0.1	-12.3707	-75.6842
CB47-Bb	112–129	125.8 ± 0.1	-11.4067	-71.8999
CB47-Bc	112–129	125.8 ± 0.1	-12.172	-73.3916
CB47-C1	53–67	124.7 ± 0.2	-10.03	-75.01
CB47-C2	53–67	124.7 ± 0.2	-10.89	-74.5
CB47-C3	53–67	124.7 ± 0.2	-8.95	-72.62
CB47-D1	141-152	126.2 ± 0.1	-8.5	-74.42
CB47-D2	141-152	126.2 ± 0.1	-9.76	-72.2
CB47-D3	141-152	126.2 ± 0.1	-8.43	-70.6
CB47-D4	141-152	126.2 ± 0.1	-9.25	-73.49
Mean average
Sample ID	DFT	Age	d18O	d2H	σ d18O	σ d2H
	(mm)	(ka)	(‰ SMOW)	(‰ SMOW)	(‰ SMOW)	(‰ SMOW)
CB25-A	61–66	124.8 ± 0.1	-11.2725	-77.8944	0.338701	1.04002
CB25-B	10–18	122.2 ± 0.3	-11.0671	-77.806	0.205874	1.80936
CB25-C	38–43	123.7 ± 0.1	-9.92333	-78.7267	0.586032	2.96618
CB25-D	23–27	122.8 ± 0.1	-10.4633	-79.22	1.11635	1.05816
CB47-A	26–42	124.1 ± 0.2	-10.6754	-66.1826	1.17044	2.94233
CB47-B	112–129	125.8 ± 0.1	-11.9831	-73.6586	0.508983	1.90619
CB47-C	53–67	124.7 ± 0.2	-9.95667	-74.0433	0.972077	1.25874
CB47-D	141-152	126.2 ± 0.1	-8.985	-72.6775	0.63616	1.65735
δ18O recalculated using the measured δD value and the modern relationship between δ18O and δD at Mt. Paganella.
Sample ID	d2H	σ d2H	d18O-Adj	σ d18O-Adj
	(‰ SMOW)	(‰ SMOW)	(‰ SMOW)	(‰ SMOW)
CB25-A	-77.8944	1.04002	-11.2761	0.588701
CB25-B	-77.806	1.80936	-11.2655	0.455874
CB25-C	-78.7267	2.96618	-11.3762	0.836032
CB25-D	-79.22	1.05816	-11.4356	1.36635
CB47-A	-66.1826	2.94233	-9.86716	1.42044
CB47-B	-73.6586	1.90619	-10.7665	0.758983
CB47-C	-74.0433	1.25874	-10.8128	1.22208
CB47-D	-72.6775	1.65735	-10.6485	0.88616
Modern relationship		δ18O = 0.1203 × δD - 1.9054 (± 0.25‰)
Uncertainty on relationship between δ18O and δ18O-adjusted using the Paganella-MWL.							0.25	‰
Temperature calculation based on Fluid Inclusions
Sample ID	δ18OC	± δ18OC	δ18OC	d18O-Adj	T	± T	ΔT	±ΔT
	(‰ VPDB)	(‰ VPDB)	(‰ SMOW)	(‰ SMOW)	(°C)	(°C)	(°C)	(°C)
CB25-A	-8.07564	0.182906	22.5947	-11.2761	3.4646	1.7809	0.014595	1.7816
CB25b min	-8.25855		22.4061	-11.8648	1.69447		1.69447
CB25b max	-7.89273		22.7832	-10.6874	5.25626		5.25626
CB25-B	-8.31835	0.22033	22.3445	-11.2655	4.57594	1.04338	1.12594	1.04458
CB25b min	-8.53868		22.1173	-11.7213	3.53611		0.0861148
CB25b max	-8.09802		22.5716	-10.8096	5.62288		2.17288
CB25-C	-8.07674	0.202344	22.5935	-11.3762	3.03133	2.77168	-0.41867	2.77213
CB25-C min	-8.27908		22.3849	-12.2122	0.286012		-3.16399
CB25-C max	-7.8744		22.8021	-10.5402	5.82937		2.37937
CB25-D	-8.22277	0.247434	22.443	-11.4356	3.40849	4.90694	-0.0415138	4.90719
CB25-D min	-8.47021		22.1879	-12.8019	-1.41542		-4.86542
CB25-D max	-7.97534		22.6981	-10.0692	8.39846		4.94846
CB25 mean	-8.17338	0.107287	22.4939	-11.3383	3.62009	1.50043	0.170087	1.50063
CB47-A	-7.87512	0.164648	22.8014	-9.86716	8.86184	5.71542	5.41184	5.71564
CB47-A min	-8.03977		22.6316	-11.2876	3.25763		-0.192369
CB47-A max	-7.71047		22.9711	-8.44672	14.6885		11.2385
CB47-B	-8.80225	0.394295	21.8456	-10.7665	8.97987	1.66522	5.52987	1.66597
CB47-B min	-9.19655		21.4391	-11.5255	7.3235		3.8735
CB47-B max	-8.40796		22.2521	-10.0075	10.6539		7.20395
CB47-C	-8.40663	0.263428	22.2534	-10.8128	6.98453	4.31029	3.53453	4.31058
CB47-C min	-8.67006		21.9819	-12.0349	2.73732		-0.712682
CB47-C max	-8.1432		22.525	-9.59074	11.3579		7.90789
CB47-D	-8.23044	0.459539	22.4351	-10.6485	6.93311	1.92057	3.48311	1.92123
CB47-D min	-8.68998		21.9613	-11.5347	5.0244		1.5744
CB47-D max	-7.7709		22.9088	-9.76234	8.86555		5.41555
CB47 mean	-8.32861	0.170137	22.3339	-10.5238	7.93984	1.89911	4.48984	1.89928
Modern Scrigno temperature =			3.45	0.05	°C

## Sheet: S13; Alternative T calculations
Calculations for alternative temperature estimates
Present-day MAT at the infiltration zone
This is calculated based on the MAT–Altitude relationship from Meteotrentino, as used in Borsato et. al (2016).														Fig. S16a.	Black dots indicate average air mean annual
MAT (°C) = 13.75 – 5.65 × altitude (R2 = 0.97; uncertainty on single value = ± 0.5°C).														temperatures (MAT) for the period 1961–1990 at 19 weather
Result: Present-day temperature in the infiltration area = 2.8 ± 0.5°C.														stations in the Trento region (www.meteotrentino.it).
														See also Fig. S2 from Borsato et al. (2016).
Altitude	MAT	Uncertainty
(m)	(°C)	(± °C)
1955	2.70425				Lowest altitude of Scrigno catchment area.
1905	2.98675				Highest altitude of Scrigno catchment area.
1930	2.8455	0.199758		Infiltration elevation for Scrigno chamber = 1930 ± 25 m a.s.l.
equation uncertainty		0.4572		Calculated from original dataset (see Fig. S16a).
Overall uncertainty		0.498934		This encompasses the range in values due to the height difference
				in the catchment area and the uncertainty of the MAT–Altitude equation.
Temperature estimate based on CB47 d13C values
Temperature calculated using the d13C values from CB47 (126.0–125.3 ka) and the modern relationship between MAT and speleothem d13C values.
MATinf = −1.684 × d13C − 7.5661 (see Supplementary Information S14).
Instrumental uncertainty		0.06	(‰ VPDB).
Result: Peak LIG MATinf = 7.1 ± 1.3°C, peak LIG temperature anomaly +4.2 ± 1.4°C, with respect to the present-day at CB cave.
d13C	MATinf	Uncertainty
(‰ VPDB)	(°C)	(± °C)
-8.70025	7.08513	0.618474	Uncertainty in ‰ VPDB
-8.02178	5.94258				Maximum d13C value
-9.37873	8.22768	1.14255			Minimum d13C value
equation uncertainty		0.535557			Calculated from original dataset.
Overall uncertainty		1.26184			Encompasses range in isotope values, instrumental uncertainty and
					the uncertainty associated with the equation of the modern relationship between MAT and isotope values.
	MATinf	Uncertainty
	(°C)	(± °C)
Peak LIG	7.08513	1.26184
Present	2.8455	0.498934
DT	4.23963	1.3569
Temperature estimate based on CB25 d13C values
Temperature calculated using the d13C values from CB25 (123.8–121.9 ka) and the modern relationship between MAT and speleothem d13C values.
MATinf = -1.684 × d13C − 7.5661 (see Supplementary Information S14).
Instrumental uncertainty		0.06	(‰ VPDB).
Result: Late LIG MATinf = 5.5 ± 1.3°C, late LIG temperature anomaly +2.7 ± 1.4°C, with respect to the present-day at CB cave.
d13C	MATinf	Uncertainty
(‰ VPDB)	(°C)	(± °C)
-7.77967	5.53487	0.662226	Uncertainty in ‰
-7.05744	4.31864				Maximum d13C value
-8.5019	6.75109	1.21623			Minimum d13C value
equation uncertainty		0.535557			Calculated from original dataset.
Overall uncertainty		1.32892			Encompasses range in isotope values, instrumental uncertainty and
					the uncertainty associated with the equation of the modern relationship between MAT and isotope values.
	MATinf	Uncertainty
	(°C)	(± °C)
Late LIG	5.53487	1.32892
Present	2.8455	0.498934
DT	2.68937	1.4195
Temperature estimate based on CB47 SICC
The presence of open columnar and dendritic fabrics in speleothems in the region is indicative of SICC between 0.15 and 0.4 (Frisia and Borsato, 2010; Frisia et al., 2000).
The temperature is calculated from the expected SICC using the relationship MAT–SICC from Borsato et. al (2016):
MATinf (°C) = 4.36 + 9.95 × SICC (R2 = 0.93; uncertainty on single value = ± 0.7°C).
Result: a SICC of 0.28 ± 0.18 corresponds to a LIG MATinf of 7.1 ± 1.4°C. This results in a LIG temperature anomaly of +4.3 ± 1.5°C with respect to present-day.
SICC	MATinf	Uncertainty
	(°C)	(± °C)
0.15	5.8525				Minimum SICC based on speleothem fabrics and related MATinf.
0.4	8.34				Maximum SICC based on speleothem fabrics and related MATinf.
0.275	7.09625	1.24375			Average SICC based on speleothem fabrics and related MATinf.
0.176777					Uncertainty on SICC
equation uncertainty		0.7			Calculated from original dataset.
Overall uncertainty		1.4272			This encompasses the range in values due to different SIcc and the uncertainty of the equation.
																Fig. S16b. Figure 7 from Borsato et. al (2016).
	MATinf	Uncertainty														Note that MATinf axis is plot in reverse order.
	(°C)	(± °C)
LIG	7.09625	1.4272
Present	2.8455	0.498934
DT	4.25075	1.5119			This encompasses the range in values of SIcc, the range due to the height difference in the catchment area (both present-day and LIG)
					and the uncertainty on the equation.
Temperature estimate based on CB25 SICC
The presence of open columnar fabrics in speleothems in the region is indicative of SICC between 0.15 and 0.35 (Frisia and Borsato, 2010).
The temperature is calculated from the expected SICC using the relationship MAT–SICC from Borsato et. al (2016):
MATinf (°C) = 4.36 + 9.95 × SICC (R2 = 0.93; uncertainty on single value = ± 0.7°C).
Result: a SICC of 0.25 ± 0.14 corresponds to a LIG MATinf of 6.8 ± 1.2°C. This results in a LIG temperature anomaly of +4.0 ± 1.3°C with respect to present-day.
SICC	MATinf	Uncertainty
	(°C)	(± °C)
0.15	5.8525				Minimum SICC based on speleothem fabrics and related MATinf.
0.35	7.8425				Maximum SICC based on speleothem fabrics and related MATinf.
0.25	6.8475	0.995			Average SICC based on speleothem fabrics and related MATinf.
0.141421					Uncertainty on SICC
equation uncertainty		0.7			Calculated from original dataset.
Overall uncertainty		1.21656			This encompasses the range in values due to different SIcc and the uncertainty of the equation.
	MATinf	Uncertainty
	(°C)	(± °C)
LIG	6.8475	1.21656
Present	2.8455	0.498934
DT	4.002	1.3149			This encompasses the range in values of SIcc, the range due to the height difference in the catchment area (both present-day and LIG)
					and the uncertainty on the equation.
Results summary
Absolute MATinf					Temperature difference
Peak LIG (126–124 ka)					Peak LIG (126–124 ka)
	MATinf	Uncertainty				DT	Uncertainty
	(°C)	(± °C)				(°C)	(± °C)
FI	7.28984	1.89911			FI	4.48984	1.89928
d13C	7.08513	1.26184			d13C	4.23963	1.3569
SICC	7.09625	1.4272			SICC	4.25075	1.5119
Mean	7.15707	1.55304			Mean	4.32674	1.60564
Absolute MATinf					Temperature difference
Late LIG (124–122 ka)					Late LIG (124–122 ka)
	MATinf	Uncertainty				DT	Uncertainty
	(°C)	(± °C)				(°C)	(± °C)
FI	2.97009	1.50043			FI	0.170087	1.50063
d13C	5.53487	1.32892			d13C	2.68937	1.4195
SICC	6.8475	1.21656			SICC	4.002	1.3149
Mean	5.11748	1.35368			Mean	2.28715	1.41372
References:
Borsato A., Johnston V. E., Frisia S., Miorandi R. and Corradini F. (2016)
Temperature and altitudinal influence on karst dripwater chemistry:
Implications for regional-scale palaeoclimate reconstructions from speleothems.
Geochim. Cosmochim. Acta 177, 275–297. doi:10.1016/j.gca.2015.11.043.
Frisia S., Borsato A., Fairchild I.J., and McDermott, F. (2000)
Calcite fabrics, growth mechanisms, and environments of formation in speleothems
from the Italian Alps and southwestern Ireland.
J. Sedementary Res. 70, 1183–1196. doi: 10.1306/022900701183.

## Sheet: S14; T vs. d13C
Relationship between temperature at the infiltration elevation and the δ13C values of modern cave carbonates.
Cave and code		Altitude	Zinf(1)	T. In (2)	T. Out(3)	δ13C
		(m a.s.l.)	(m a.s.l.)	(°C)	(°C)	(‰ VPDB)
Bus del Diaol	DL	225	355	11.2	11.7443	-11.2876
Grotta Paroi alle Moline	MO	680	800	7.3	9.23	-9.57159
Cogola di Giazzera	GZ	1025	1050	8.2	7.8175	-9.08773
Grotta d'Ernesto	ER	1167	1180	6.7	7.083	-9.31911
Abisso Spiller	SP	1700	1700	3.1	4.145	-7.28892
Grotta Cesare Battisti - Scrigno	CB	1880	1930	3.8	2.8455	-5.85829
Table after Borsato et al. (2016; Table 1) with δ13C data added from Johnston et al. (2013).
1) Infiltration elevation.
2) Temperature measured inside the cave.
3) Temperature at the infiltration elevation.
References:
Borsato A., Johnston V. E., Frisia S., Miorandi R. and Corradini F. (2016)
Temperature and altitudinal influence on karst dripwater chemistry:
Implications for regional-scale palaeoclimate reconstructions from speleothems.
Geochim. Cosmochim. Acta 177, 275–297. doi:10.1016/j.gca.2015.11.043.
Johnston V. E., Borsato A., Spötl C., Frisia S. and Miorandi R. (2013)
Stable isotopes in caves over altitudinal gradients:
Fractionation behaviour and inferences for speleothem sensitivity to climate change.
Clim. Past. 9, 99–118. doi:10.5194/cp-9-99-2013.
